# Supplementary material for: Mouse chromocenters DNA content: sequencing and in silico analysis
Source: BMC Genomics. 2018 Feb 20;19:151. doi: 10.1186/s12864-018-4534-z (PMC5819297; doi:10.1186/s12864-018-4534-z)
Supplement: Supplementary file 1 — Table S1. Contig annotation. (XLS 13 kb) [file 12864_2018_4534_MOESM1_ESM.xls]

## Sheet: Лист1
Contig №	Length, bp	Annotation	Genbank ID		Contig №	Length, bp	Annotation	Genbank ID
1	4384	rDNA	KX121610		51	422	ERV2 + ERV	KX121657
2	2224	ERV2	KX121611		52	420	ERV2	KX121658
3	2145	rDNA	KX121612		53	416	Y unannotated	KX121659
5	1435	rDNA pseudogene	KX121613		54	415	ERV2	KX121660
6	1340	rDNA pseudogene	KX121614		55	410	ERV1	KX121661
8	1284	Pwsr	KX121615		56	409	ERV2	KX121662
9	1237	ERV2	KX121616		57	406	X,Y unannotated	KX121663
10	1100	ERV3	KX121617		58	406	X,Y unannotated	KX121664
11	1049	rDNA	KX121618		59	404	ERV2	KX121665
12	1036	ERV3	KX121619		60	402	Y unannotated	KX121666
14	922	ERV + LTR	KX121620		61	401	ERV	KX121667
15	884	rDNA pseudogene	KX121621		62	399	X,Y unannotated	KX121668
16	876	X,Y unannotated	KX121622		63	398	Y unannotated	KX121669
17	872	ERV2	KX121623		64	398	Y unannotated	KX121670
18	870	X,Y unannotated	KX121624		65	395	ERV2	KX121671
19	866	ERV2	KX121625		66	394	ERV3	KX121672
20	791	rDNA	KX121626		67	388	ERV2	KX121673
21	785	ERV1	KX121627		68	384	Pwsr	KX121674
22	785	ERV1	KX121628		69	382	X,Y unannotated	KX121675
23	754	Pwsr	KX121629		70	375	ERV2	KX121676
24	722	Y unannotated	KX121630		71	375	ERV3	KX121677
25	678	ERV3	KX121631		72	374	ERV1	KX121678
26	671	Y unannotated	KX121632		73	371	ERV3	KX121679
27	671	Pwsr	KX121633		74	362	ERV	KX121680
28	643	ERV2	KX121634		75	354	L1	KX121681
29	638	Y unannotated	KX121635		76	350	V2R pseudogen locus	KX121682
30	595	ERV2	KX121636		77	349	Y unannotated	KX121683
31	591	ERV	KX121637		78	349	X,Y unannotated	KX121684
32	589	ERV2	KX121638		79	344	Y unannotated	KX121685
33	580	rDNA	KX121639		80	341	X,Y unannotated	KX121686
34	564	rDNA	KX121640		81	339	Y unannotated	KX121687
35	564	X,Y unannotated	KX121641		82	333	L1	KX121688
36	540	rDNA	KX121642		83	333	X,Y unannotated	KX121689
37	534	Y unannotated	KX121643		84	332	ERV	KX121690
38	522	Sfi1	KX121644		85	331	14 chr unannotated	KX121691
39	519	Y unannotated	KX121645		86	331	14 chr unannotated	KX121692
40	513	Pwsr	KX121646		87	329	rDNA	KX121693
41	510	ERV2	KX121647		88	328	X,Y unannotated	KX121694
42	510	Y unannotated	KX121648		89	327	ERV3	KX121695
43	488	Y unannotated	KX121649		90	326	Y unannotated	KX121696
44	479	ERV1	KX121650		91	324	V2R pseudogen locus	KX121697
45	467	ERV1	KX121651		92	323	Pwsr	KX121698
46	463	ERV2	KX121652		93	322	Y unannotated	KX121699
47	448	ERV	KX121653		94	321	Y unannotated	KX121700
48	448	Y unannotated	KX121654		95	319	SINE + ERV3	KX121701
49	439	X,Y unannotated	KX121655		96	319	Y unannotated	KX121702
50	431	Y unannotated	KX121656
