# Supplementary material for: Mouse chromocenters DNA content: sequencing and in silico analysis
Source: BMC Genomics. 2018 Feb 20;19:151. doi: 10.1186/s12864-018-4534-z (PMC5819297; doi:10.1186/s12864-018-4534-z)
Supplement: Supplementary file 4 — Table S2. Contigs from mouse WGS with MiSat and ERV fragments. (XLS 31 kb) [file 12864_2018_4534_MOESM4_ESM.xls]

## Sheet: mi_cont_1
#	Contig ID	ERV	CS	CF	ERV_s	ERV_f
1	AAHY01007442.1a	ORR1A3_LTR#ERV3#Muridae	13929	14240	326	6
	gi|69986515|gb|AAHY01007442.1|	ORR1C2_LTR#ERV3#Muridae	7985	8364	382	1
	gi|69986515|gb|AAHY01007442.1|	RLTR31B_MM#ERV2#Mus	18	80	162	99
2	AAHY01018800.1b	MTAI#ERV3#Rodentia	26345	27411	1098	1
	gi|69975157|gb|AAHY01018800.1|	MTA_Mm_LTR#ERV3#Mus	25959	26340	396	6
	gi|69975157|gb|AAHY01018800.1|	MTA_Mm_LTR#ERV3#Mus	27412	27629	396	179
	gi|69975157|gb|AAHY01018800.1|	MTA_Mm_LTR#ERV3#Mus	28383	28559	193	1
	gi|69975157|gb|AAHY01018800.1|	MTA_Mm_LTR#ERV3#Mus	56501	56674	229	396
	gi|69975157|gb|AAHY01018800.1|	MERVL#ERV3#Mus	3765	4269	2686	2174
	gi|69975157|gb|AAHY01018800.1|	MLTR25A#ERV2#Mus	36509	36821	832	518
	gi|69975157|gb|AAHY01018800.1|	MLTR25A#ERV2#Mus	36815	37208	445	26
	gi|69975157|gb|AAHY01018800.1|	LTR10_RN#ERV2#Murinae	30779	31133	71	420
3	AAHY01036445.1a	MT2B2_LTR#ERV3#Muridae	16946	17519	1	584
	gi|69957457|gb|AAHY01036445.1|	RMER19B#ERV2#Muridae	41190	41983	891	60
	gi|69957457|gb|AAHY01036445.1|	RLTR31B_MM#ERV2#Mus	28403	28478	177	102
	gi|69957457|gb|AAHY01036445.1|	RLTR31B_MM#ERV2#Mus	23415	23481	110	176
	gi|69957457|gb|AAHY01036445.1|	MT2C#ERV3#Sciurognathi	17371	17519	218	372
	gi|69957457|gb|AAHY01036445.1|	RLTR20A4#ERV2#Murinae	1	59	493	434
4	AAHY01055952.1a	IAPLTR2_Mm#ERV2#Mus	19116	19574	1	475
5	AAHY01096077.1a	RLTR1B_MM#ERV1#Mus	5397	5901	513	1
6	AAHY01131451.1b	RLTR17_MM#ERV2#Mus	38249	38756	807	299
	gi|69844502|gb|AAHY01131451.1|	ORR1AI#ERV3#Rodentia	7113	7878	807	1578
	gi|69844502|gb|AAHY01131451.1|	ORR1A2_LTR#ERV3#Muridae	42309	42525	268	50
7	AAHY01154496.1b	IAPEY4_LTR#ERV2#Mus	2031	2356	1	326
	gi|69821378|gb|AAHY01154496.1|	IAPEY4_I#ERV2#Mus	2357	2485	1	131
8	AAHY01158336.1b	IAPEZI#ERV2#Mus	1	277	6109	6386
	gi|69817538|gb|AAHY01158336.1|	IAPLTR2b#ERV2#Mus	280	608	1	325
9	AAHY01158647.1a	IAPLTR1a_MM#ERV2#Mus	1652	1988	1	337
10	AAHY01166450.1c	ETnERV2#ERV2#Mus	623	2156	3399	4978
	gi|69809424|gb|AAHY01166450.1|	ETnERV2#ERV2#Mus	3	235	3168	3406
	gi|69809424|gb|AAHY01166450.1|	ETnERV2#ERV2#Mus	11358	11448	6127	6216
	gi|69809424|gb|AAHY01166450.1|	MMERVK9C_I#ERV2#Mus	2154	2371	3448	3671
11	AAHY01168247.1b	IAPEZI#ERV2#Mus	1	391	5999	6388
	gi|69807627|gb|AAHY01168247.1|	IAPLTR1_Mm#ERV2#Mus	392	656	1	266
	gi|69807627|gb|AAHY01168247.1|	IAPLTR1_Mm#ERV2#Mus	667	809	221	367
12	AAHY01174169.1a	IAPLTR1a_MM#ERV2#Mus	1	234	118	326
13	AAHY01178408.1a	IAPLTR1a_MM#ERV2#Mus	868	1218	337	1
14	AAHY01204028.1a	RLTR31B_MM#ERV2#Mus	7822	7893	174	103
15	AAHY01221950.1a	IAPLTR1_Mm#ERV2#Mus	565	682	1	117
16	AAHY01239608.1c	IAPLTR1a_I_MM#ERV2#Mus	657	750	6481	6388
17	AAHY01266639.1a	RLTR13B1#ERV2#Mus	488	701	679	893
18	AAHY01472148.1b	ERVB7_1-I_MM#Endogenous	1	217	217	1
	gi|69503282|gb|AAHY01472148.1|	RLTRETN_MM#ERV2#Mus	306	534	229	1
19	AAHY01517390.1a	IAPLTR1_Mm#ERV2#Mus	125	395	1	266
	gi|69400140|gb|AAHY01517390.1|	IAPLTR1_Mm#ERV2#Mus	428	575	222	367
20	AAHY01544333.1b	IAPLTR1a_MM#ERV2#Mus	131	467	1	337
	AAHY01544333.1	IAPLTR1a_I_MM#ERV2#Mus	1	130	6352	6481
21	AAHY01593208.1a	RLTR13A#ERV2#Mus	1	645	655	5
	AAHY01007442.1a	IAPLTR1_Mm#ERV2#Mus	492	845	367	1
22	AAHY01608821.1b	IAPEZI#ERV2#Mus	1	223	6166	6386
	gi|69248853|gb|AAHY01608821.1|	IAPLTR1_Mm#ERV2#Mus	228	575	4	367
23	AAHY01610350.1a	IAPLTR1_Mm#ERV2#Mus	31	209	180	4
24	AAHY01610351.1a	IAPLTR1a_MM#ERV2#Mus	208	540	4	337
	gi|69246370|gb|AAHY01610351.1|	IAPA_MM#ERV2#Mus	554	764	29	237
25	AAHY01636581.1a	RLTRETN_MM#ERV2#Mus	492	722	229	1
26	AAHY01663386.1b	MTA_Mm_LTR#ERV3#Mus	310	704	396	1
	gi|69190615|gb|AAHY01663386.1|	MTAI#ERV3#Rodentia	1	309	306	1
27	AAHY01666507.1b	MTA_Mm_LTR#ERV3#Mus	317	698	396	1
	gi|69187494|gb|AAHY01666507.1|	MTAI#ERV3#Rodentia	1	316	315	1
28	AAHY01723102.1a	IAPLTR1_Mm#ERV2#Mus	133	243	256	367
29	AAHY01726841.1a	RLTR13B#Endogenous	18	326	314	6
30	AAHY01731038.1a	MTA_Mm_LTR#ERV3#Mus	85	477	396	1
31	AAHY01812091.1b	IAPLTR1_Mm#ERV2#Mus	376	640	266	1
	gi|69015353|gb|AAHY01812091.1|	IAPLTR1_Mm#ERV2#Mus	223	365	367	221
	gi|69015353|gb|AAHY01812091.1|	IAPEZI#ERV2#Mus	1	59	157	99
32	AAHY01812534.1b	IAPLTR1_Mm#ERV2#Mus	691	960	1	266
	gi|69014910|gb|AAHY01812534.1|	IAPLTR1_Mm#ERV2#Mus	993	1140	222	367
	gi|69014910|gb|AAHY01812534.1|	IAPEZI#ERV2#Mus	1151	1371	26	246
33	AAHY01823670.1b	IAPLTR1a_I_MM#ERV2#Mus	1	297	305	3
	gi|69003774|gb|AAHY01823670.1|	IAPLTR2b#ERV2#Mus	298	626	325	1
34	AAHY01833837.1b	IAPLTR1_Mm#ERV2#Mus	93	441	356	1
	gi|68993605|gb|AAHY01833837.1|	IAPLTR1a_I_MM#ERV2#Mus	1	91	92	1
# - contig number in the table; ID — contig GenBank ID; ERV — ERV name according to RepBase; CS and CF — contig nucleotide coordinates with the similarity to ERV, given the number of nucleotide; ERV_s and ERV_f - ERV nucleotide coordinates with the similarity (alignment ) to contig. a– contigs with LTR only; b – contigs with ERV internal part and LTR together; c– contigs with internal ERV part on…
