# Supplementary material for: Mouse chromocenters DNA content: sequencing and in silico analysis
Source: BMC Genomics. 2018 Feb 20;19:151. doi: 10.1186/s12864-018-4534-z (PMC5819297; doi:10.1186/s12864-018-4534-z)
Supplement: Supplementary file 5 — Table S3. Contigs from mouse WGS with TRPC-21A and ERV fragments. (XLS 32 kb) [file 12864_2018_4534_MOESM5_ESM.xls]

## Sheet: 21_erv
#	Contig ID	ERV	CS	CF	ERV_s	ERV-F
1	AAHY01023607.1b	IAPEY5_I#ERV2#Mus	30977	31288	3441	3130
		RLTR10#ERV2#Mus	32858	33161	303	1
		RLTR10#ERV2#Mus	30484	30787	303	1
2	AAHY01023608.1b	IAPEY3_I#ERV2#Mus	17097	20046	3407	6374
		IAPLTR1a_I_MM#ERV2#Mus	64658	66419	4714	6479
		IAPEY3_I#ERV2#Mus	15816	17061	2061	3313
		IAPLTR4_I#ERV2#Mus	14781	15804	1	1031
		IAPLTR4_I#ERV2#Mus	63675	64311	528	1168
		LTRIS_Mus#ERV1#Mus	20808	21380	587	1
		IAPLTR1a_I_MM#ERV2#Mus	63534	64244	213	875
		IAPLTR4_I#ERV2#Mus	18288	19129	4047	4881
		IAPLTR2b#ERV2#Mus	66422	66755	1	327
		IAPLTR2b#ERV2#Mus	62826	63159	1	327
		IAPEY3_LTR#ERV2#Mus	14449	14780	1	332
		RLTR43C#ERV2#Mus	12824	13117	20	313
		MTA_Mm_LTR#ERV3#Mus	28355	28724	17	396
		LTRIS_Mm#ERV1#Mus	21212	21380	169	1
		RMER16-int#ERV2#Muridae	41051	41369	656	306
		ORR1A0#ERV3#Mus	42550	42735	342	157
		RLTR20A4#ERV2#Murinae	24545	24602	436	493
3	AAHY01130606.1b	IAPEY2_LTR#ERV2#Mus	11030	11385	1	356
		ERVB4_1B-I_MM#ERV2#Mus	656	1043	1163	764
		RMER17B2#ERV2#Mus	13944	14896	959	1
		LTRIS3#ERV1#Mus	18972	19478	515	1
		ORR1A0#ERV3#Mus	23473	23824	1	346
		RLTR9E#ERV2#Mus	20361	20743	1	415
		RLTR50B#ERV2#Mus	24396	24639	1	252
4	AAHY01144749.1a	RLTR25B#ERV2#Muridae	17294	18014	773	1
		RMER4A_LTR#ERV2#Muridae	30628	30951	338	17
		ORR1A4_LTR#ERV3#Muridae	7608	7716	109	1
		MLTR25A#ERV2#Mus	16693	16808	1106	990
		RLTR31B_MM#ERV2#Mus	14410	14479	172	103
5	AAHY01149179.1b	MTA_Mm_LTR#ERV3#Mus	1784	2177	396	1
	gi|69826695|gb|AAHY01149179.1|	MTAI#ERV3#Rodentia	2178	2430	1098	847
6	AAHY01172156.1b	IAPEZI#ERV2#Mus	979	1355	6388	6012
	gi|69803718|gb|AAHY01172156.1|	IAPLTR1_Mm#ERV2#Mus	625	978	367	1
7	AAHY01177186.1c	ERVB7_1-I_MM#Endogenous	2083	5329	2	3247
	gi|69798688|gb|AAHY01177186.1|	ERVB7_1-I_MM#Endogenous	5330	7928	4260	6813
8	AAHY01177187.1a	IAPLTR1_Mm#ERV2#Mus	155	306	216	367
	gi|69798687|gb|AAHY01177187.1|	IAPLTR1_Mm#ERV2#Mus	1	149	114	259
9	AAHY01179403.1a	RLTR13B3#ERV2#Mus	8	90	850	931
10	AAHY01188672.1b	IAPLTR3_I#ERV2#Mus	4339	6701	1672	4043
	gi|69787202|gb|AAHY01188672.1|	IAPLTR3_I#ERV2#Mus	9440	11151	4038	5746
	gi|69787202|gb|AAHY01188672.1|	IAPLTR3_I#ERV2#Mus	2633	4002	309	1678
	gi|69787202|gb|AAHY01188672.1|	IAPLTR3_I#ERV2#Mus	11497	12577	5749	6821
	gi|69787202|gb|AAHY01188672.1|	IAPEY2_LTR#ERV2#Mus	4003	4332	1	330
	gi|69787202|gb|AAHY01188672.1|	MMERVK10C#ERV2#Mus	7009	7433	1	422
	gi|69787202|gb|AAHY01188672.1|	IAPEY3C_LTR#ERV2#Mus	6705	7005	1	304
	gi|69787202|gb|AAHY01188672.1|	IAPEY3C_LTR#ERV2#Mus	9140	9440	1	304
	gi|69787202|gb|AAHY01188672.1|	IAPLTR3#ERV2#Mus	12558	12894	1	326
11	AAHY01195725.1b	IAPLTR3_I#ERV2#Mus	7718	11787	5746	1672
	gi|69780149|gb|AAHY01195725.1|	IAPLTR3_I#ERV2#Mus	6313	7377	6821	5747
	gi|69780149|gb|AAHY01195725.1|	IAPEY2_LTR#ERV2#Mus	11788	12143	356	1
	gi|69780149|gb|AAHY01195725.1|	IAPLTR3#ERV2#Mus	5996	6332	326	1
	gi|69780149|gb|AAHY01195725.1|	IAPLTR3_I#ERV2#Mus	12144	12279	1678	1545
12	AAHY01196643.1b	IAPLTR3_I#ERV2#Mus	3972	6339	1672	4046
	gi|69779231|gb|AAHY01196643.1|	IAPLTR3_I#ERV2#Mus	2224	3615	284	1678
	gi|69779231|gb|AAHY01196643.1|	IAP5-Mm_I#ERV2#Mus	3967	6338	1688	4071
	gi|69779231|gb|AAHY01196643.1|	MMERVK10C#ERV2#Mus	6644	7068	1	422
	gi|69779231|gb|AAHY01196643.1|	IAPLTR3#ERV2#Mus	1669	2003	3	326
	gi|69779231|gb|AAHY01196643.1|	IAPEY3_LTR#ERV2#Mus	3647	3969	11	327
	gi|69779231|gb|AAHY01196643.1|	IAPLTR3_I#ERV2#Mus	2004	2307	1	309
	gi|69779231|gb|AAHY01196643.1|	IAPEY3_I#ERV2#Mus	8147	8380	7060	7289
	gi|69779231|gb|AAHY01196643.1|	IAP1-MM_I#ERV2#Mus	8577	8733	3662	3818
	gi|69779231|gb|AAHY01196643.1|	IAP-d#ERV2#Mus	7862	8021	5007	5168
	gi|69779231|gb|AAHY01196643.1|	MMERVK10C#ERV2#Mus	7172	7295	709	833
13	AAHY01232119.1b	IAPLTR2a2_Mm#ERV2#Mus	287	708	1	444
	gi|69743567|gb|AAHY01232119.1|	IAPLTR1a_I_MM#ERV2#Mus	1	286	6194	6481
14	AAHY01312133.1b	IAPEY3C_LTR#ERV2#Mus	487	692	1	206
	gi|69663500|gb|AAHY01312133.1|	IAP1-MM_I#ERV2#Mus	288	444	3662	3818
15	AAHY01317668.1a	RLTR13A1#ERV2#Mus	569	888	873	557
16	AAHY01365745.1a	ERVB4_1B-LTR_MM#ERV2#Mus	714	911	1	199
17	AAHY01366582.1a	ERVB4_1B-LTR_MM#ERV2#Mus	502	793	1	293
18	AAHY01373713.1b	IAPEY3_LTR#ERV2#Mus	157	485	332	4
	gi|69601718|gb|AAHY01373713.1|	IAPEY3_I#ERV2#Mus	491	759	7678	7409
19	AAHY01373714.1a	IAPEY3_LTR#ERV2#Mus	366	695	332	4
20	AAHY01374031.1b	IAPEY3_LTR#ERV2#Mus	394	722	332	4
	gi|69601400|gb|AAHY01374031.1|	IAPEY3_I#ERV2#Mus	728	994	7678	7409
	gi|69601400|gb|AAHY01374031.1|	IAPEY3_I#ERV2#Mus	1000	1160	7368	7208
21	AAHY01374198.1a	IAPEY3_LTR#ERV2#Mus	1	100	233	332
22	AAHY01405764.1a	ERVB4_1B-LTR_MM#ERV2#Mus	329	852	522	1
23	AAHY01405765.1a	ERVB4_1B-LTR_MM#ERV2#Mus	39	562	522	1
24	AAHY01435077.1c	IAPLTR3_I#ERV2#Mus	2323	2686	1173	1536
	gi|69540353|gb|AAHY01435077.1|	IAPLTR3_I#ERV2#Mus	2075	2189	1004	1118
25	AAHY01435078.1a	RLTR13B3#ERV2#Mus	3246	4163	1	931
	gi|69540352|gb|AAHY01435078.1|	RLTR13B2#ERV2#Mus	3246	3440	1	195
26	AAHY01435080.1a	RLTR13B3#ERV2#Mus	1	240	686	931
27	AAHY01491703.1a	IAPLTR1_Mm#ERV2#Mus	9	361	1	367
28	AAHY01572483.1a	RLTR13A1#ERV2#Mus	1	245	632	873
29	AAHY01638847.1a	ERVB4_1B-LTR_MM#ERV2#Mus	3	444	436	1
# - contig number in the table; ID — contig GenBank ID; ERV — ERV name according to RepBase; CS and CF — contig nucleotide coordinates with the similarity to ERV, given the number of nucleotide; ERV_s and ERV_f - ERV nucleotide coordinates with the similarity (alignment ) to contig. a– contigs with LTR only; b – contigs with ERV internal part and LTR together; c– contigs with internal ERV part on…
